# Supplementary material for: Electrochemical Synthesis of Reduced Graphene Oxide/Gold Nanoparticles in a Single Step for Carbaryl Detection in Water
Source: Sensors (Basel). 2022 Jul 13;22(14):5251. doi: 10.3390/s22145251 (PMC9317711; doi:10.3390/s22145251)
Supplement: Supplementary file 1 [file sensors-22-05251-s001.zip]

Archive with 1 entries (1 files):
- sensors-1766621-supplementary.pdf
